# Supplementary material for: The effect of calorie intake, fasting, and dietary composition on metabolic health and gut microbiota in mice
Source: BMC Biol. 2021 Mar 19;19:51. doi: 10.1186/s12915-021-00987-5 (PMC7977615; doi:10.1186/s12915-021-00987-5)
Supplement: Supplementary file 9 — Additional file 9. The taxonomy, co-abundance group and dynamics of the 46 key OTUs in normal-chow mice. [file 12915_2021_987_MOESM9_ESM.xls]

## Sheet: Additional file 9
#OTU ID	CAG	Taxonomical classification ( Silva Classifier)			CR cluster vs.AL cluster			Fasting cluster vs.AL cluster			Refeeding cluster vs.AL cluster
		Phylum	Family	Genus	P-valuea	Significantb?	Increase (↑) or decrease (↓)	P-valuea	Significantb?	Increase (↑) or decrease (↓)	P-valuea	Significantb?	Increase (↑) or decrease (↓)
OTU27	1	Firmicutes	Clostridiales vadinBB6 group		0.9569	ns		<0.0001	****	↑	0.227	ns
OTU29	1	Bacteroidetes	Muribaculaceae		0.1964	ns		<0.0001	****	↑	0.6671	ns
OTU28	1	Bacteroidetes	Muribaculaceae		0.7687	ns		<0.0001	****	↑	0.8002	ns
OTU4	2	Firmicutes	Lachnospiraceae	Blautia	0.0512	ns		<0.0001	****	↑	0.0003	***	↑
OTU10	2	Bacteroidetes	Rikenellaceae	Rikenellaceae RC9 gut group	0.205	ns		<0.0001	****	↑	0.0002	***	↑
OTU39	2	Bacteroidetes	Tannerellaceae	Parabacteroides	0.3068	ns		<0.0001	****	↑	<0.0001	****	↑
OTU8	2	Bacteroidetes	Rikenellaceae	Alistipes	0.7709	ns		<0.0001	****	↑	0.0021	**	↑
OTU19	2	Bacteroidetes	Rikenellaceae	Alistipes	0.0006	***	↓	<0.0001	****	↑	<0.0001	****	↑
OTU62	2	Bacteroidetes	Rikenellaceae	Rikenellaceae RC9 gut group	0.1361	ns		<0.0001	****	↑	<0.0001	****	↑
OTU3	2	Bacteroidetes	Bacteroidaceae	Bacteroides	0.6526	ns		<0.0001	****	↑	<0.0001	****	↑
OTU158	3	Bacteroidetes	Muribaculaceae		<0.0001	****	↓	0.0107	*	↓	<0.0001	****	↓
OTU108	3	Bacteroidetes	Muribaculaceae		<0.0001	****	↓	0.4663	ns		<0.0001	****	↓
OTU61	3	Bacteroidetes	Muribaculaceae		<0.0001	****	↓	<0.0001	****	↓	<0.0001	****	↓
OTU31	4	Bacteroidetes	Muribaculaceae		<0.0001	****	↓	<0.0001	****	↑	<0.0001	****	↓
OTU49	4	Bacteroidetes	Muribaculaceae		0.3213	ns		<0.0001	****	↑	0.0001	***	↓
OTU55	4	Bacteroidetes	Muribaculaceae		<0.0001	****	↓	0.0001	***	↑	<0.0001	****	↓
OTU22	4	Bacteroidetes	Muribaculaceae		0.0002	***	↓	0.0009	***	↑	0.0013	**	↓
OTU20	4	Bacteroidetes	Rikenellaceae	Rikenella	<0.0001	****	↓	<0.0001	****	↑	<0.0001	****	↓
OTU92	4	Firmicutes	Ruminococcaceae	Ruminiclostridium	<0.0001	****	↓	0.4853	ns		0.0002	***	↓
OTU15	4	Bacteroidetes	Rikenellaceae	Alistipes	<0.0001	****	↓	0.0001	***	↑	0.6264	ns
OTU125	4	Bacteroidetes	Muribaculaceae		<0.0001	****	↓	<0.0001	****	↑	0.0806	ns
OTU16	4	Bacteroidetes	Muribaculaceae		<0.0001	****	↓	<0.0001	****	↑	<0.0001	****	↓
OTU11	4	Bacteroidetes	Prevotellaceae	Alloprevotella	<0.0001	****	↓	<0.0001	****	↑	0.0039	**	↓
OTU137	5	Bacteroidetes	Muribaculaceae		<0.0001	****	↓	0.024	*	↓	0.0178	*	↓
OTU14	5	Bacteroidetes	Prevotellaceae	Prevotellaceae UCG-1	<0.0001	****	↓	0.0006	***	↓	0.1719	ns
OTU95	5	Bacteroidetes	Muribaculaceae		<0.0001	****	↓	<0.0001	****	↓	<0.0001	****	↓
OTU30	5	Bacteroidetes	Muribaculaceae		<0.0001	****	↓	<0.0001	****	↓	0.0013	**	↓
OTU74	5	Bacteroidetes	Muribaculaceae		<0.0001	****	↓	<0.0001	****	↓	<0.0001	****	↓
OTU17	5	Bacteroidetes	Muribaculaceae		0.055	ns		<0.0001	****	↓	<0.0001	****	↓
OTU2	5	Firmicutes	Lactobacillaceae	Lactobacillus	<0.0001	****	↑	0.0065	**	↓	<0.0001	****	↑
OTU97	6	Firmicutes	Lachnospiraceae	Lachnospiraceae UCG-6	<0.0001	****	↓	0.0365	*	↓	0.0403	*	↓
OTU112	6	Patescibacteria	Saccharimonadaceae	Candidatus Saccharimonas	0.0004	***	↓	0.0075	**	↓	0.0018	**	↓
OTU64	6	Bacteroidetes	Rikenellaceae	Millionella	<0.0001	****	↓	0.0654	ns		<0.0001	****	↓
OTU102	6	Firmicutes	Lachnospiraceae	Roseburia	0.0015	**	↓	0.072	ns		0.0554	ns
OTU47	6	Firmicutes	Lachnospiraceae	Lachnospiraceae NK4A136 group	0.0013	**	↓	0.0089	**	↓	0.0024	**	↓
OTU45	6	Bacteroidetes	Rikenellaceae	Alistipes	<0.0001	****	↓	0.0004	***	↓	<0.0001	****	↓
OTU5	7	Proteobacteria	Desulfovibrionaceae		0.4598	ns		<0.0001	****	↑	0.2693	ns
OTU78	7	Firmicutes	Lachnospiraceae		0.0023	**	↓	0.0001	***	↑	0.8052	ns
OTU50	7	Firmicutes	Ruminococcaceae	Ruminiclostridium	0.0005	***	↓	0.0015	**	↑	0.204	ns
OTU58	7	Firmicutes	Ruminococcaceae	Ruminiclostridium	0.015	*	↓	0.0005	***	↑	0.9179	ns
OTU106	7	Firmicutes	Lachnospiraceae		<0.0001	****	↓	0.3864	ns		0.0342	*	↓
OTU79	7	Firmicutes	Ruminococcaceae		<0.0001	****	↓	<0.0001	****	↑	0.6072	ns
OTU68	7	Firmicutes	Ruminococcaceae	Oscillibacter	<0.0001	****	↓	<0.0001	****	↑	0.0375	*	↓
OTU91	7	Firmicutes	Ruminococcaceae	Oscillibacter	0.0131	*	↓	0.0006	***	↑	0.4893	ns
OTU41	7	Firmicutes	Ruminococcaceae	Ruminiclostridium	0.0001	***	↓	0.0006	***	↑	0.0006	***	↑
OTU24	7	Firmicutes	Ruminococcaceae	Intestinimonas	0.0058	**	↓	<0.0001	****	↑	0.3723	ns
a: Mann Whitney U test was used to compare with AL cluster.
b: *P < 0.05, **P < 0.01, ***P < 0.001, ****P < 0.0001.
