# Supplementary material for: The effect of calorie intake, fasting, and dietary composition on metabolic health and gut microbiota in mice
Source: BMC Biol. 2021 Mar 19;19:51. doi: 10.1186/s12915-021-00987-5 (PMC7977615; doi:10.1186/s12915-021-00987-5)
Supplement: Supplementary file 10 — Additional file 10. The dynamics of the 7 co-abundance groups in normal-chow mice. [file 12915_2021_987_MOESM10_ESM.xls]

## Sheet: Additional file 10
CAG	Group pair	Day7 of the last week		Day2		Day3		Day7
		P-valuea	Significantb?	P-valuea	Significantb?	P-valuea	Significantb?	P-valuea	Significantb?
CAG1	AL vs. CR	0.9015		0.3829		0.5338		0.3176
	AL vs. IF	0.8357		0.0012	**	0.7308		0.1807
	AL vs. IFCtrl	0.2593		0.0012	**	0.1649		0.0379	*
	CR vs. IF	0.8357		0.0012	**	0.4848		0.4452
	CR vs. IFCtrl	0.1649		0.0012	**	0.9452		0.1282
	IF vs. IFCtrl	0.035	*	0.132		0.0734		0.4452
CAG2	AL vs. CR	0.9015		0.7104		0.1375		0.62
	AL vs. IF	0.9452		0.0012	**	0.0012	**	0.6282
	AL vs. IFCtrl	0.9015		0.0012	**	0.007	**	0.7104
	CR vs. IF	0.9452		0.0012	**	0.0152	*	0.5338
	CR vs. IFCtrl	>0.9999		0.0012	**	0.2949		0.8048
	IF vs. IFCtrl	>0.9999		0.132		0.1807		0.5338
CAG3	AL vs. CR	0.0006	***	0.0006	***	0.0012	**	0.0006	***
	AL vs. IF	0.0012	**	0.0012	**	0.0012	**	0.0012	**
	AL vs. IFCtrl	0.3176		0.0012	**	0.0006	***	0.8048
	CR vs. IF	0.035	*	0.035	*	0.2403		0.2949
	CR vs. IFCtrl	0.0006	***	0.0012	**	0.2343		0.0006	***
	IF vs. IFCtrl	0.0012	**	0.2403		0.366		0.0221	*
CAG4	AL vs. CR	0.007	**	0.0111	*	0.0023	**	0.0006	***
	AL vs. IF	0.0221	*	0.0012	**	0.0012	**	0.014	*
	AL vs. IFCtrl	0.535		0.0012	**	0.0006	***	0.1649
	CR vs. IF	0.8357		0.0012	**	0.8182		0.2949
	CR vs. IFCtrl	0.0006	***	0.0012	**	0.1375		0.0041	**
	IF vs. IFCtrl	0.0012	**	0.0649		0.1375		0.1375
CAG5	AL vs. CR	0.0006	***	0.0006	***	0.0023	**	0.0006	***
	AL vs. IF	0.0012	**	0.0023	**	0.0023	**	0.0012	**
	AL vs. IFCtrl	>0.9999		0.0012	**	0.007	**	0.62
	CR vs. IF	>0.9999		0.0012	**	>0.9999		0.7308
	CR vs. IFCtrl	0.0006	***	0.0012	**	0.9452		0.0006	***
	IF vs. IFCtrl	0.0047	**	0.5887		0.8357		0.0012	**
CAG6	AL vs. CR	0.0262	*	0.0111	*	0.0012	**	0.0262	*
	AL vs. IF	0.1807		0.0082	**	0.0012	**	0.0734
	AL vs. IFCtrl	0.8048		0.0023	**	0.0006	***	0.2593
	CR vs. IF	0.1375		0.5338		0.0022	**	0.4452
	CR vs. IFCtrl	0.1649		0.0734		0.0513		0.0728
	IF vs. IFCtrl	0.2949		0.0411	*	0.0513		0.0734
CAG7	AL vs. CR	0.0262	*	0.1649		0.035	*	0.3176
	AL vs. IF	0.1014		0.0012	**	0.1375		0.6282
	AL vs. IFCtrl	0.535		0.0513		0.8048		0.8048
	CR vs. IF	0.366		0.0012	**	0.5887		0.8357
	CR vs. IFCtrl	0.2593		0.0012	**	0.366		0.2593
	IF vs. IFCtrl	0.7308		0.0087	**	0.5338		0.2343
a: Mann Whitney U test was used to analyze variation.																				Ruminiclostridium
b: *P < 0.05, **P < 0.01, ***P < 0.001, ****P < 0.0001.																				Intestinimonas
