# Supplementary material for: The effect of calorie intake, fasting, and dietary composition on metabolic health and gut microbiota in mice
Source: BMC Biol. 2021 Mar 19;19:51. doi: 10.1186/s12915-021-00987-5 (PMC7977615; doi:10.1186/s12915-021-00987-5)
Supplement: Supplementary file 17 — Additional file 17. The taxonomy, co-abundance group and dynamics of the 42 key OTUs in high-fat-diet mice. [file 12915_2021_987_MOESM17_ESM.xls]

## Sheet: Additional file 17
#OTU ID	CAG	Taxonomical classification ( Silva Classifier)			CR vs. AL			IF Day2 and IFCtrl Day2 vs. AL			IF Day3 and IFCtrl Day3 vs. AL			IF Day0 and 7 vs. AL			IFCtrl Day0 and 7 vs. AL
		Phylum	Family	Genus	P-valuea	Significantb?	Increase (↑) or decrease (↓)	P-valuea	Significantb?	Increase (↑) or decrease (↓)	P-valuea	Significantb?	Increase (↑) or decrease (↓)	P-valuea	Significantb?	Increase (↑) or decrease (↓)	P-valuea	Significantb?	Increase (↑) or decrease (↓)
OTU498	1	Firmicutes	Lachnospiraceae	Lachnospiraceae NK4A136 group	<0.0001	****	↓	0.0129	*	↓	0.0629	ns		0.0122	*	↓	0.0013	**	↓
OTU66	1	Firmicutes	Ruminococcaceae	Anaerotruncus	<0.0001	****	↓	0.0013	**	↓	0.9735	ns		0.0865	ns		0.0004	***	↓
OTU96	1	Firmicutes	Peptococcaceae	Peptococcus	<0.0001	****	↓	0.0058	**	↓	0.0058	**	↓	0.1251	ns		0.0002	***	↓
OTU116	1	Firmicutes	Lachnospiraceae		<0.0001	****	↓	0.0007	***	↓	0.0028	**	↓	0.0053	**	↓	0.0048	**	↓
OTU33	1	Firmicutes	Lachnospiraceae	Lachnoclostridium	0.0002	***	↓	0.0042	**	↓	0.0367	*	↓	0.381	ns		0.1795	ns
OTU6	1	Firmicutes	Streptococcaceae	Lactococcus	0.0227	*	↓	0.0012	**	↓	0.0184	*	↓	0.5987	ns		0.6667	ns
OTU132	2	Firmicutes	Ruminococcaceae	Ruminiclostridium	0.0014	**	↓	0.0008	***	↓	0.1343			0.1872	ns		0.8103	ns
OTU707	2	Firmicutes	Ruminococcaceae		0.0019	**	↓	0.0037	**	↓	0.0361	*	↓	0.4578	ns		0.0172	*	↓
OTU52	2	Firmicutes	Lachnospiraceae	Tyzzerella	0.0003	***	↓	<0.0001	****	↓	0.0375	*	↓	0.0258	*	↓	0.0064	**	↓
OTU117	2	Firmicutes	Ruminococcaceae	Ruminococcaceae UCG-9	<0.0001	****	↓	<0.0001	****	↓	0.0031	**	↓	0.2643	ns		0.0063	**	↓
OTU67	2	Firmicutes	Ruminococcaceae	Ruminiclostridium	0.0002	***	↓	0.0002	***	↓	0.0159	*	↓	0.048	*	↓	0.007	**	↓
OTU42	2	Firmicutes	Lachnospiraceae		<0.0001	****	↓	0.0001	***	↓	0.0001	***	↓	0.0253	*	↓	0.0027	**	↓
OTU5	2	Proteobacteria	Desulfovibrionaceae		0.0005	***	↓	0.0006	***	↓	0.0115	*	↓	0.878	ns		0.0856	ns
OTU83	3	Actinobacteria	Atopobiaceae	Coriobacteriaceae UCG-2	<0.0001	****	↑	0.0562	ns		0.0499	ns		0.0144	*	↑	0.1178	ns
OTU2	3	Firmicutes	Lactobacillaceae	Lactobacillus	<0.0001	****	↑	0.0062	**	↓	0.0012	**	↑	<0.0001	****	↑	<0.0001	****	↑
OTU30	4	Bacteroidetes	Muribaculaceae		0.7022	ns		<0.0002	****	↑	0.0002	***	↑	0.114	ns		0.1995	ns
OTU51	4	Bacteroidetes	Bacteroidaceae	Bacteroides	0.0066	**	↓	<0.0001	****	↑	0.0227	*	↑	0.7906	ns		0.0008	***	↓
OTU29	4	Bacteroidetes	Muribaculaceae		0.1477	ns		<0.0001	****	↑	0.0076	**	↑	0.9841	ns		0.0629	ns
OTU49	4	Bacteroidetes	Muribaculaceae		0.7363	ns		<0.0001	****	↑	0.1741	ns		0.7212	ns		0.0199	*	↓
OTU62	4	Bacteroidetes	Rikenellaceae	Rikenellaceae RC9 gut group	0.8936	ns		<0.0001	****	↑	0.0086	**	↑	0.009	**	↓	0.0002	***	↓
OTU27	4	Firmicutes	Clostridiales vadinBB6 group		0.2176	ns		0.0001	***	↑	0.0186	*	↑	0.3878	ns		0.1058	ns
OTU20	4	Bacteroidetes	Rikenellaceae	Rikenella	<0.0001	****	↓	0.0555	ns		0.1711	ns		0.1364	ns		<0.0001	****	↓
OTU15	4	Bacteroidetes	Rikenellaceae	Alistipes	<0.0001	****	↓	0.1925	ns		0.4447	ns		0.2746	ns		0.0005	***	↓
OTU10	4	Bacteroidetes	Rikenellaceae	Rikenellaceae RC9 gut group	0.0015	**	↓	0.2174	ns		0.4431	ns		0.3338	ns		0.0103	*	↓
OTU135	5	Firmicutes	Lachnospiraceae	Lachnospiraceae NK4A136 group	<0.0001	****	↑	<0.0001	****	↑	0.0004	***	↑	<0.0001	****	↑	0.0603	ns
OTU19	5	Bacteroidetes	Rikenellaceae	Alistipes	<0.0001	****	↑	<0.0001	****	↑	<0.0001	****	↑	0.0148	*	↑	0.1182	ns
OTU21	5	Bacteroidetes	Muribaculaceae		0.0018	**	↑	<0.0001	****	↑	<0.0001	****	↑	0.319	ns		0.0003	***	↑
OTU11	5	Bacteroidetes	Prevotellaceae	Alloprevotella	0.0009	***	↑	<0.0001	****	↑	<0.0001	****	↑	0.0007	***	↑	0.0378	*	↑
OTU28	5	Bacteroidetes	Muribaculaceae		0.0007	***	↑	<0.0001	****	↑	<0.0001	****	↑	0.0096	**	↑	0.893	ns
OTU39	5	Bacteroidetes	Tannerellaceae	Parabacteroides	0.0015	**	↑	<0.0001	****	↑	<0.0001	****	↑	0.0039	**	↑	0.5531	ns
OTU127	5	Bacteroidetes	Prevotellaceae		0.0009	***	↑	<0.0001	****	↑	<0.0001	****	↑	0.7878	ns		0.3036	ns
OTU299	5	Bacteroidetes	Bacteroidaceae	Bacteroides	0.0723	ns		<0.0001	****	↑	<0.0001	****	↑	0.2188	ns		0.9524	ns
OTU16	5	Bacteroidetes	Muribaculaceae		0.0091	**	↑	<0.0001	****	↑	<0.0001	****	↑	0.5123	ns		0.1063	ns
OTU3	5	Bacteroidetes	Bacteroidaceae	Bacteroides	<0.0001	****	↑	<0.0001	****	↑	<0.0001	****	↑	0.5335	ns		0.8248	ns
OTU38	6	Bacteroidetes	Muribaculaceae		<0.0001	****	↑	<0.0001	****	↑	0.002	**	↑	0.1248	ns		0.0013	**	↑
OTU13	6	Bacteroidetes	Muribaculaceae		<0.0001	****	↑	<0.0001	****	↑	<0.0001	****	↑	0.1578	ns		0.0005	***	↑
OTU77	6	Bacteroidetes	Muribaculaceae		<0.0001	****	↑	<0.0001	****	↑	0.0338	*	↑	0.0375	*	↑	0.0945	ns
OTU55	6	Bacteroidetes	Muribaculaceae		0.0017	**	↑	<0.0001	****	↑	0.0017	**	↑	0.0211	*	↑	0.8727	ns
OTU76	6	Bacteroidetes	Muribaculaceae		<0.0001	****	↑	<0.0001	****	↑	0.0009	***	↑	0.2389	ns		0.006	**	↑
OTU125	6	Bacteroidetes	Muribaculaceae		0.0047	**	↑	<0.0001	****	↑	0.0096	**	↑	0.1158	ns		0.4071	ns
OTU14	6	Bacteroidetes	Prevotellaceae	Prevotellaceae UCG-1	0.0029	**	↑	<0.0001	****	↑	0.0003	***	↑	0.0053	**		0.2501	ns
OTU56	6	Bacteroidetes	Muribaculaceae		0.0089	**	↑	<0.0001	****	↑	0.0047	**	↑	0.4317	ns		0.4946	ns
a: Mann Whitney U test was used to compare with AL cluster.
b: *P < 0.05, **P < 0.01, ***P < 0.001, ****P < 0.0001.
