# Supplementary material for: The effect of calorie intake, fasting, and dietary composition on metabolic health and gut microbiota in mice
Source: BMC Biol. 2021 Mar 19;19:51. doi: 10.1186/s12915-021-00987-5 (PMC7977615; doi:10.1186/s12915-021-00987-5)
Supplement: Supplementary file 18 — Additional file 18. The dynamics of the 6 co-abundance groups in high-fat-diet mice. [file 12915_2021_987_MOESM18_ESM.xls]

## Sheet: Additional file 18
CAG	Group pair	Day7 of the last week		Day2		Day3		Day7
		P-valuea	Significantb?	P-valuea	Significantb?	P-valuea	Significantb?	P-valuea	Significantb?
CAG1	AL vs. CR	0.7104		0.62		0.0111	*	0.0728
	AL vs. IF	0.0175	*	0.0175	*	0.0973		0.0175	*
	AL vs. IFCtrl	0.3176		0.0041	**	0.053		0.535
	CR vs. IF	0.0262	*	0.007	**	0.535		0.8048
	CR vs. IFCtrl	0.8048		0.0006	***	0.0006	***	0.007	**
	IF vs. IFCtrl	0.0175	*	0.0379	*	0.0012	**	0.0012	**
CAG2	AL vs. CR	0.0006	***	0.0023	**	0.0041	**	0.0111	*
	AL vs. IF	>0.9999		0.0006	***	0.0012	**	0.007	**
	AL vs. IFCtrl	0.62		0.0006	***	0.3176		0.2086
	CR vs. IF	0.0023	**	0.0175	*	0.8048		0.4557
	CR vs. IFCtrl	0.0111	*	0.0728		0.0728		0.2593
	IF vs. IFCtrl	0.4557		0.0973		0.1649		0.4557
CAG3	AL vs. CR	0.0012	**	0.0041	**	0.0041	**	0.0379	*
	AL vs. IF	>0.9999		0.0006	***	0.0006	***	0.3829
	AL vs. IFCtrl	0.3829		0.0006	***	0.0006	***	0.0973
	CR vs. IF	0.007	**	0.0006	***	0.0973		0.3176
	CR vs. IFCtrl	0.0379	*	0.0111	*	0.053		0.535
	IF vs. IFCtrl	0.4557		0.0973		0.535		0.4557
CAG4	AL vs. CR	0.0012	**	0.0023	**	0.0006	***	0.0006	***
	AL vs. IF	0.0111	*	0.0006	***	0.0006	***	0.007	**
	AL vs. IFCtrl	0.0379	*	0.0175	*	0.535		0.053
	CR vs. IF	0.3829		0.0006	***	0.535		0.62
	CR vs. IFCtrl	0.2086		0.0006	***	0.007	**	0.1282
	IF vs. IFCtrl	0.1282		0.053		0.007	**	0.0973
CAG5	AL vs. CR	0.0262	*	0.1649		0.0041	**	0.7104
	AL vs. IF	0.0973		0.0728		0.007	**	0.2593
	AL vs. IFCtrl	0.7104		0.0023	**	0.0262	*	0.62
	CR vs. IF	0.7104		0.535		0.9015		0.3829
	CR vs. IFCtrl	0.4557		0.0111	*	0.1649		>0.9999
	IF vs. IFCtrl	0.62		0.0973		0.2593		0.62
CAG6	AL vs. CR	0.1649		0.0006	***	0.0012	**	0.0012	**
	AL vs. IF	0.8048		0.0006	***	0.007	**	0.0262	*
	AL vs. IFCtrl	>0.9999		0.0006	***	0.3176		0.1649
	CR vs. IF	0.3176		0.0006	***	0.3829		0.3829
	CR vs. IFCtrl	0.2086		0.0006	***	0.007	**	0.0041	**
	IF vs. IFCtrl	0.9015		0.1282		0.0973		0.1282
a: Mann Whitney U test was used to analyze variation.																				Ruminiclostridium
b: *P < 0.05, **P < 0.01, ***P < 0.001, ****P < 0.0001.																				Intestinimonas
